# Supplementary material for: The effect of antimicrobial activity of Teucrium Polium on Oral Streptococcus Mutans: a randomized cross-over clinical trial study
Source: BMC Oral Health. 2020 May 1;20:130. doi: 10.1186/s12903-020-01116-4 (PMC7195746; doi:10.1186/s12903-020-01116-4)
Supplement: Supplementary file 1 — Additional file 1. [file 12903_2020_1116_MOESM1_ESM.xls]

## Sheet: Data File for T. Polium
ID_num	age group(1:21-23, 2:24-26)	Type.of.Mouth.Wash_in.first.seesion	MS_start1stphase	MS_end1stphase	groups	y1	Type.of.Mouth.Wash_in.second.session	MS_start2ndphase	MS_end.2ndphase	y2	d	a	Diff.TeucriumPolium_Placebo	Average.MS2weeksafteruse_and_Ms2weeksafterwashout
1	1	1	6.8	4.5	1	2.3	2	7.1	7.3	-0.2	-2.5	2.1	-2.8	5.9
2	1	1	7.9	7.1	1	0.8	2	8.2	7.2	1	0.2	1.8	-0.1	7.15
3	2	1	6.7	5.3	1	1.4	2	5.4	5.6	-0.2	-1.6	1.2	-0.3	5.45
4	2	1	8.1	6	1	2.1	2	8.5	8.1	0.4	-1.7	2.5	-2.1	7.05
5	1	1	8.3	5.3	1	3	2	7.9	7	0.9	-2.1	3.9	-1.7	6.15
6	2	1	5.4	5.1	1	0.3	2	6.6	5.2	1.4	1.1	1.7	-0.1	5.15
7	2	1	4.3	3.1	1	1.2	2	5.1	5.6	-0.5	-1.7	0.7	-2.5	4.35
8	2	1	5.6	4.1	1	1.5	2	4.3	5.1	-0.8	-2.3	0.7	-1	4.6
9	1	1	9.5	6.8	1	2.7	2	7.6	7.7	-0.1	-2.8	2.6	-0.9	7.25
10	2	1	7.3	5.1	1	2.2	2	7.4	6.3	1.1	-1.1	3.3	-1.2	5.7
11	1	1	9.7	6.9	1	2.8	2	8.1	8.3	-0.2	-3	2.6	-1.4	7.6
12	2	2	9.2	8.2	2	1	1	9.7	7.3	2.4	1.4	3.4	-0.9	7.75
13	2	2	7.1	6.7	2	0.4	1	8.1	6.9	1.2	0.8	1.6	0.2	6.8
14	1	2	9.3	9.4	2	-0.1	1	8.9	7.1	1.8	1.9	1.7	-2.3	8.25
15	2	2	8.6	9.3	2	-0.7	1	7.8	5.9	1.9	2.6	1.2	-3.4	7.6
16	2	2	6.7	6.3	2	0.4	1	7	6.6	0.4	0	0.8	0.3	6.45
17	1	2	8.1	7.5	2	0.6	1	9.1	6.2	2.9	2.3	3.5	-1.3	6.85
18	1	2	8.8	8.3	2	0.5	1	9.3	7.6	1.7	1.2	2.2	-0.7	7.95
19	1	2	7.2	8.1	2	-0.9	1	8.8	6.3	2.5	3.4	1.6	-1.8	7.2
20	1	2	6.9	7.2	2	-0.3	1	8.2	8.1	0.1	0.4	-0.2	0.9	7.65
21	1	2	5.4	4.7	2	0.7	1	4.9	4.4	0.5	-0.2	1.2	-0.3	4.55
22	2	2	9.2	8.8	2	0.4	1	9.9	6.4	3.5	3.1	3.9	-2.4	7.6

## Sheet: Variable view
ID_num	Sample number
Age	Age
Gender	Gender	1: Male, 2: Female
Type.of.Mouth.Wash_in.first.seesion	Type of Mouth Wash in first phase	1: Teucrium polium, 2: Placebo
MS_start1stphase	1st period_S.mutans_before
MS_end1stphase	1st period_S.mutans_after
groups		1: AB, 2: BA
y1	Difference of S.mutans before and after the use of mouthwash in first phase
Type.of.Mouth.Wash_in.second.session	Type of Mouth Wash in second phase	1: Teucrium polium, 2: Placebo
MS_start2ndphase	2nd period_S.mutans_before
MS_end.2ndphase	2nd period_S.mutans_after
y2	Difference of S.mutans before and after the use of mouthwash in second phase
d	y1- y2
a	y1+ y2
Diff.TeucriumPolium_Placebo	Difference of TeucriumPolium and Placebo
Average.MS2weeksafteruse_and_Ms2weeksafterwashout	Average.Streptococcus mutans 2weeksafteruse_and_Ms2weeksafterwashout
